# Supplementary material for: Regulation of DNA Methylation by Cannabidiol and Its Implications for Psychiatry: New Insights from In Vivo and In Silico Models
Source: Genes (Basel). 2022 Nov 20;13(11):2165. doi: 10.3390/genes13112165 (PMC9690868; doi:10.3390/genes13112165)
Supplement: Supplementary file 1 [file genes-13-02165-s001.zip]

Archive with 1 entries (1 files):
- genes-1991411-supplementary.pdf
